# Supplementary material for: Hepatic transcriptome analyses of juvenile white bass (Morone chrysops) when fed diets where fish meal is partially or totally replaced by alternative protein sources
Source: Front Physiol. 2024 Jan 15;14:1308690. doi: 10.3389/fphys.2023.1308690 (PMC10822904; doi:10.3389/fphys.2023.1308690)
Supplement: Supplementary file 1 [file Table2.XLSX]

## Sheet: Diet 1 v Diet 2
Gene ID	Description	FC	FDR
GAZY01092325.1	insulin	-57.33	0.01
GAZY01119816.1	gamma-synuclein isoform X1	-22.21	0
GAZY01123988.1	40S ribosomal protein S19	-7.81	0
GAZY01162369.1	sodium/glucose cotransporter 5	-5.9	0
GAZY01175005.1	vitellogenin B	-5.61	0
GAZY01170846.1	von Willebrand factor A domain-containing protein 7-like	-5.14	0
GAZY01173575.1	Macrophage mannose receptor 1	-5.03	0
GAZY01107180.1	G0/G1 switch protein 2-like	-3.74	0
GAZY01125753.1	glutathione-specific gamma-glutamylcyclotransferase 1-like	-3.71	0.01
GAZY01131633.1	tetraspanin-18-like isoform X2	-3.7	0
GAZY01137124.1	complement decay-accelerating factor isoform X1	-3.65	0
GAZY01149631.1	dual 3',5'-cyclic-AMP and -GMP phosphodiesterase 11A	-3.48	0
GAZY01107561.1	glial cell line-derived neurotrophic factor	-3.41	0
GAZY01162447.1	long-chain-fatty-acid--CoA ligase 1 isoform X1	-3.14	0
GAZY01121567.1	glial cell line-derived neurotrophic factor isoform X1	-3.14	0
GAZY01154244.1	6-phosphofructo-2-kinase/fructose-2,6-bisphosphatase 4-like isoform X3	-3.12	0
GAZY01165809.1	F-box/LRR-repeat protein 2-like isoform X1	-3.11	0.01
GAZY01138383.1	RING finger protein 225-like	-3.02	0.01
GAZY01108395.1	vitelline membrane outer layer protein 1 homolog	-3	0.03
GAZY01146875.1	arginase-2, mitochondrial	-2.98	0
GAZY01159318.1	solute carrier family 13 member 5-like	-2.94	0.03
GAZY01153066.1	neurobeachin-like	-2.8	0.01
GAZY01130677.1	pancreatic lipase	-2.77	0.01
GAZY01118755.1	protein C8orf4 homolog	-2.76	0
GAZY01176315.1	electroneutral sodium bicarbonate exchanger 1-like	-2.74	0.04
GAZY01123043.1	glutathione peroxidase 3	-2.71	0.02
GAZY01116655.1	chymotrypsin A-like	-2.7	0.02
GAZY01151892.1	putative apolipoprotein E-like	-2.61	0
GAZY01130479.1	centromere protein F-like	-2.52	0.04
GAZY01144551.1	1,25-dihydroxyvitamin D(3) 24-hydroxylase, mitochondrial	-2.48	0.02
GAZY01105744.1	homeobox protein Nkx-6.1	-2.47	0.02
GAZY01149250.1	fibroblast growth factor receptor 4-like	-2.4	0
GAZY01120272.1	deoxyribonuclease I	-2.39	0.02
GAZY01160968.1	zinc finger protein 32-like	-2.39	0.02
GAZY01077072.1	complement C1q-like protein 2 isoform X2	-2.38	0
GAZY01169959.1	protein Dok-7 isoform X1	-2.37	0.01
GAZY01133778.1	guanidinoacetate N-methyltransferase	-2.36	0
GAZY01149668.1	Carbonic anhydrase 1	-2.35	0
GAZY01145357.1	fibroblast growth factor receptor 4	-2.35	0
GAZY01142519.1	endothelin-2-like	-2.3	0
GAZY01165820.1	progestin and adipoQ receptor family member 9	-2.22	0
GAZY01159346.1	transmembrane protein 116-like	-2.22	0.04
GAZY01092819.1	polypeptide N-acetylgalactosaminyltransferase 15	-2.2	0.01
GAZY01170821.1	myelin protein P0 isoform X1	-2.2	0.04
GAZY01163071.1	EGF-containing fibulin-like extracellular matrix protein 1	-2.19	0
GAZY01156757.1	GTP-binding protein REM 2	-2.19	0.02
GAZY01164897.1	leukotriene B4 receptor 1-like	-2.18	0.01
GAZY01140052.1	serine-rich coiled-coil domain-containing protein 2-like isoform X1	-2.18	0.03
GAZY01152604.1	thioredoxin-interacting protein	-2.16	0.04
GAZY01125267.1	protein shisa-3 homolog	-2.15	0.01
GAZY01157096.1	cerebellar degeneration-related protein 2-like	-2.14	0.04
GAZY01130513.1	elongation factor 2	-2.1	0
GAZY01138405.1	EH domain-binding protein 1-like protein 1 isoform X4	-2.1	0.02
GAZY01142029.1	cytohesin-interacting protein	-2.09	0.02
GAZY01124443.1	ATP-binding cassette sub-family D member 2	-2.07	0.01
GAZY01166820.1	gelsolin isoform X2	-2.07	0.01
GAZY01161259.1	reticulon-1 isoform X1	-2.07	0.03
GAZY01139187.1	multiple coagulation factor deficiency protein 2	-2.06	0.03
GAZY01137905.1	fibrosin-1-like protein isoform X3	-2.04	0.02
GAZY01149084.1	hematopoietic progenitor cell antigen CD34	-2.03	0.02
GAZY01135154.1	Carboxypeptidase B	-2.02	0.01
GAZY01149560.1	nocturnin isoform X1	-1.99	0
GAZY01114822.1	rho guanine nucleotide exchange factor 7-like isoform X1	-1.98	0.02
GAZY01119974.1	beta-galactoside-binding lectin-like	-1.98	0.04
GAZY01158265.1	rho guanine nucleotide exchange factor 9 isoform X2	-1.97	0
GAZY01154316.1	alpha-tectorin-like	-1.96	0.01
GAZY01167230.1	dipeptidyl aminopeptidase-like protein 6 isoform X4	-1.95	0.03
GAZY01117146.1	sushi domain-containing protein 1 isoform X1	-1.95	0.04
GAZY01152540.1	dachshund homolog 1-like isoform X2	-1.93	0.03
GAZY01176733.1	thrombospondin-2 isoform X1	-1.92	0.01
GAZY01181967.1	tensin-like isoform X1	-1.92	0.02
GAZY01117903.1	pleckstrin homology-like domain family A member 3	-1.91	0.01
GAZY01149623.1	class A basic helix-loop-helix protein 15	-1.9	0.04
GAZY01138300.1	cell growth regulator with EF hand domain protein 1	-1.9	0.04
GAZY01152818.1	serine/threonine-protein kinase PLK2 isoform X1	-1.89	0
GAZY01094980.1	40S ribosomal protein S20	-1.89	0.03
GAZY01164014.1	glutaminase kidney isoform, mitochondrial-like	-1.89	0.03
GAZY01178624.1	semaphorin-6D isoform X1	-1.88	0.02
GAZY01139399.1	78 kDa glucose-regulated protein	-1.88	0.04
GAZY01164284.1	phosphatidylinositol-binding clathrin assembly protein-like isoform X3	-1.88	0.04
GAZY01144627.1	asialoglycoprotein receptor 1-like isoform X1	-1.86	0.01
GAZY01104271.1	homeodomain-only protein	-1.85	0
GAZY01157881.1	low-density lipoprotein receptor-related protein 11	-1.84	0
GAZY01106452.1	glucose-induced degradation protein 4 homolog	-1.83	0.01
GAZY01135241.1	2-acylglycerol O-acyltransferase 2	-1.83	0.02
GAZY01154458.1	cysteine/serine-rich nuclear protein 2-like	-1.82	0
GAZY01133129.1	polyadenylate-binding protein 4	-1.82	0
GAZY01171733.1	myelin regulatory factor isoform X5	-1.8	0
GAZY01161985.1	angiomotin-like 2a	-1.8	0
GAZY01144204.1	E3 ubiquitin-protein ligase znrf2-like	-1.79	0
GAZY01149299.1	transketolase	-1.79	0.03
GAZY01155083.1	caveolin-1	-1.78	0
GAZY01141122.1	solute carrier family 35 member D3	-1.78	0.01
GAZY01161868.1	protein disulfide-isomerase A6 isoform X2	-1.77	0.01
GAZY01174985.1	K13051 beta-aspartyl-peptidase (threonine type)	-1.77	0.04
GAZY01115222.1	protein phosphatase 1 regulatory subunit 3G	-1.76	0
GAZY01118904.1	multivesicular body subunit 12B-like isoform X1	-1.76	0.01
GAZY01144194.1	neural proliferation differentiation and control protein 1-like	-1.76	0.01
GAZY01153850.1	adhesion G-protein coupled receptor G5-like	-1.76	0.04
GAZY01168481.1	E3 ubiquitin-protein ligase DTX4-like	-1.74	0
GAZY01149861.1	atypical kinase COQ8A, mitochondrial-like	-1.72	0
GAZY01170197.1	proteoglycan 4-like isoform X2	-1.72	0
GAZY01142480.1	aminopeptidase Ey-like	-1.72	0
GAZY01117639.1	calnexin-like	-1.69	0
GAZY01140677.1	sulfhydryl oxidase 2	-1.68	0.01
GAZY01178531.1	filamin A-interacting protein 1-like isoform X1	-1.68	0.02
GAZY01174612.1	tumor protein p53-inducible nuclear protein 2 isoform X1	-1.67	0.01
GAZY01172337.1	solute carrier family 22 member 17	-1.67	0.04
GAZY01118042.1	TSC22 domain family protein 4-like	-1.66	0.01
GAZY01182003.1	myoferlin isoform X3	-1.66	0.01
GAZY01150448.1	Bardet-Biedl syndrome 1 protein	-1.66	0.01
GAZY01164681.1	pyruvate dehydrogenase (acetyl-transferring) kinase isozyme 2, mitochondrial-like	-1.65	0
GAZY01177920.1	cytoskeleton-associated protein 2-like	-1.64	0
GAZY01180818.1	lysine-specific demethylase 5B-B-like isoform X2	-1.64	0.01
GAZY01158932.1	endophilin-B1-like	-1.64	0.03
GAZY01144287.1	adenosine monophosphate-protein transferase FICD	-1.63	0
GAZY01152873.1	cathepsin S	-1.63	0
GAZY01117516.1	diphosphoinositol polyphosphate phosphohydrolase 3-beta-like	-1.63	0
GAZY01152794.1	arachidonate 5-lipoxygenase-like	-1.62	0.03
GAZY01106982.1	patatin-like phospholipase domain-containing protein 2 isoform X2	-1.62	0.04
GAZY01114611.1	splicing factor U2AF 35 kDa subunit isoform X1	-1.61	0.01
GAZY01123319.1	nebulette isoform X2	-1.61	0.01
GAZY01168346.1	coiled-coil domain-containing protein 180 isoform X1	-1.6	0
GAZY01123099.1	dual specificity protein phosphatase 7	-1.6	0.01
GAZY01174541.1	alpha-2-macroglobulin-like isoform X1	-1.59	0.02
GAZY01178007.1	tensin-1 isoform X2	-1.58	0
GAZY01174140.1	mast/stem cell growth factor receptor Kit isoform X1	-1.58	0
GAZY01105651.1	transcriptional regulator Myc-like	-1.58	0.01
GAZY01144647.1	dnaJ homolog subfamily C member 3	-1.58	0.03
GAZY01113216.1	GSK-3-binding protein-like	-1.57	0
GAZY01122503.1	protein transport protein Sec61 subunit beta	-1.57	0
GAZY01146235.1	solute carrier family 35 member B1	-1.57	0
GAZY01158780.1	DNA-binding death effector domain-containing protein 2 isoform X1	-1.57	0.01
GAZY01144527.1	signal-regulatory protein beta-1 isoform 3-like	-1.57	0.01
GAZY01130735.1	stimulator of interferon genes protein	-1.57	0.02
GAZY01150530.1	cysteine-rich with EGF-like domain protein 2	-1.56	0.04
GAZY01145286.1	ankyrin repeat and SOCS box protein 5-like isoform X1	-1.54	0
GAZY01134047.1	ras association domain-containing protein 8-like isoform X1	-1.54	0.01
GAZY01125553.1	dnaJ homolog subfamily B member 11	-1.54	0.02
GAZY01107661.1	cysteine-rich protein 1	-1.53	0.01
GAZY01175611.1	membrane-associated guanylate kinase, WW and PDZ domain-containing protein 1 isoform X3	-1.53	0.03
GAZY01141350.1	Krueppel-like factor 10	-1.52	0
GAZY01158038.1	non-canonical poly(A) RNA polymerase PAPD7 isoform X1	-1.52	0.02
GAZY01167934.1	EGF-like repeat and discoidin I-like domain-containing protein 3 isoform X2	-1.52	0.04
GAZY01122149.1	myc proto-oncogene protein	-1.51	0.01
GAZY01181785.1	KN motif and ankyrin repeat domain-containing protein 4	-1.51	0.02
GAZY01139782.1	NADPH oxidase 1	-1.51	0.03
GAZY01165812.1	integrin alpha-6-like isoform X2	-1.51	0.03
GAZY01155672.1	alpha-N-acetylglucosaminidase	1.5	0
GAZY01177302.1	gamma-taxilin-like	1.5	0
GAZY01150919.1	putative leucine-rich repeat-containing protein DDB_G0290503 isoform X1	1.5	0
GAZY01173432.1	tail-anchored protein insertion receptor WRB	1.5	0
GAZY01152531.1	Lipoma HMGIC fusion partner-like 2 protein	1.5	0.01
GAZY01147835.1	Down syndrome cell adhesion molecule homolog	1.51	0.02
GAZY01145668.1	rab11 family-interacting protein 4 isoform X2	1.51	0.02
GAZY01134872.1	Armadillo repeat-containing protein 7	1.51	0.03
GAZY01169194.1	serine-rich coiled-coil domain-containing protein 2-like isoform X2	1.53	0.02
GAZY01172466.1	folate transporter 1	1.54	0
GAZY01146554.1	palmitoyltransferase ZDHHC3-like isoform X1	1.54	0
GAZY01146808.1	G patch domain-containing protein 4	1.54	0.01
GAZY01164602.1	activated CDC42 kinase 1 isoform X3	1.54	0.01
GAZY01183477.1	sushi, von Willebrand factor type A, EGF and pentraxin domain-containing protein 1 isoform X1	1.55	0
GAZY01117925.1	probable ergosterol biosynthetic protein 28	1.55	0.01
GAZY01139962.1	urea transporter 2-like	1.55	0.03
GAZY01143130.1	phosphatidate phosphatase LPIN1 isoform X2	1.55	0.04
GAZY01114664.1	glutathione S-transferase	1.56	0
GAZY01132657.1	glutathione S-transferase omega-1	1.56	0
GAZY01178100.1	germ cell-less protein-like 1	1.56	0.01
GAZY01175055.1	tudor domain-containing protein 7B-like	1.58	0
GAZY01149213.1	glutamate--cysteine ligase regulatory subunit	1.58	0
GAZY01148400.1	thimet oligopeptidase	1.58	0.02
GAZY01169038.1	arf-GAP with dual PH domain-containing protein 1-like	1.58	0.02
GAZY01102299.1	U11/U12 small nuclear ribonucleoprotein 35 kDa protein	1.58	0.03
GAZY01163201.1	DUF1725 domain-containing protein	1.59	0
GAZY01137760.1	type II iodothyronine deiodinase	1.59	0
GAZY01148483.1	SET domain-containing protein 4	1.59	0.01
GAZY01140228.1	26S proteasome non-ATPase regulatory subunit 11B	1.59	0.02
GAZY01151947.1	lanosterol 14-alpha demethylase	1.6	0.02
GAZY01133924.1	monoacylglycerol lipase ABHD6-like	1.6	0.03
GAZY01172287.1	barrier-to-autointegration factor	1.61	0
GAZY01156961.1	transforming acidic coiled-coil-containing protein 3	1.61	0.01
GAZY01123819.1	D(4) dopamine receptor	1.61	0.01
GAZY01100857.1	proline-rich protein 15-like protein	1.62	0
GAZY01167803.1	3-hydroxy-3-methylglutaryl-Coenzyme A reductase	1.62	0.02
GAZY01170843.1	low-density lipoprotein receptor-like	1.63	0.01
GAZY01123454.1	complement C1r subcomponent-like	1.65	0
GAZY01159266.1	erythroferrone-like	1.65	0.01
GAZY01127421.1	EGF-like repeat and discoidin I-like domain-containing protein 3 isoform X1	1.66	0
GAZY01170363.1	carnitine O-palmitoyltransferase 1, liver isoform-like	1.67	0
GAZY01147761.1	major facilitator superfamily domain-containing protein 10	1.67	0.03
GAZY01154986.1	glucose-6-phosphate 1-dehydrogenase	1.68	0
GAZY01159436.1	tryptophan--tRNA ligase, cytoplasmic	1.68	0.01
GAZY01179837.1	abnormal spindle-like microcephaly-associated protein	1.68	0.03
GAZY01142356.1	LRRN4 C-terminal-like protein	1.68	0.04
GAZY01172950.1	solute carrier family 40 member 1	1.69	0
GAZY01150728.1	kinesin-like protein KIFC1	1.69	0.01
GAZY01157933.1	rho GDP-dissociation inhibitor 1	1.71	0
GAZY01151279.1	serine protease 23	1.71	0
GAZY01145900.1	bile salt export pump-like isoform X1	1.71	0.02
GAZY01134593.1	sushi, von Willebrand factor type A, EGF and pentraxin domain-containing protein 1-like isoform X2	1.72	0
GAZY01159331.1	interleukin-12 receptor subunit beta-2-like	1.72	0.01
GAZY01158309.1	peroxisome proliferator-activated receptor gamma coactivator 1-alpha isoform X3	1.72	0.01
GAZY01154561.1	transcription elongation factor B polypeptide 3-like isoform X1	1.73	0
GAZY01142534.1	G1/S-specific cyclin-D1-like	1.73	0.02
GAZY01146074.1	MFS-type transporter SLC18B1	1.74	0.01
GAZY01163500.1	alcohol dehydrogenase [NADP(+)] isoform X1	1.74	0.03
GAZY01141422.1	disabled homolog 2 isoform X1	1.75	0
GAZY01168253.1	protein ECT2 isoform X3	1.75	0.02
GAZY01148464.1	UDP-glucuronosyltransferase 2B31-like isoform X2	1.75	0.03
GAZY01162435.1	2-aminoethanethiol dioxygenase-like	1.76	0
GAZY01178876.1	fatty acid desaturase 2	1.76	0
GAZY01143773.1	probable gluconokinase	1.76	0
GAZY01174924.1	acetoacetyl-CoA synthetase	1.76	0.01
GAZY01167735.1	cyclin-F isoform X1	1.76	0.02
GAZY01138480.1	G2/mitotic-specific cyclin-B1	1.76	0.04
GAZY01126070.1	fibrous sheath CABYR-binding protein-like	1.79	0
GAZY01127369.1	3-beta-hydroxysteroid-Delta(8),Delta(7)-isomerase	1.8	0
GAZY01178229.1	procollagen-lysine,2-oxoglutarate 5-dioxygenase 1 isoform X1	1.81	0.01
GAZY01160409.1	inner centromere protein isoform X1	1.82	0.01
GAZY01118958.1	roundabout homolog 2 isoform X10	1.82	0.01
GAZY01132300.1	G patch domain-containing protein 11	1.83	0
GAZY01152729.1	inositol-3-phosphate synthase 1	1.83	0
GAZY01150773.1	oxidative stress-induced growth inhibitor 2-like	1.83	0
GAZY01142297.1	NADH-cytochrome b5 reductase 2-like	1.84	0
GAZY01130094.1	immunoglobulin tau heavy chain	1.84	0.02
GAZY01159662.1	protein C12orf4 homolog	1.85	0
GAZY01162456.1	Threonine synthase-like 1	1.85	0.04
GAZY01161412.1	fatty acyl-CoA hydrolase precursor, medium chain-like	1.87	0
GAZY01153056.1	palmitoyltransferase ZDHHC3-like isoform X2	1.87	0.01
GAZY01131945.1	HIRA-interacting protein 3	1.87	0.04
GAZY01141503.1	apoptosis-inducing factor 3 isoform X2	1.88	0
GAZY01129840.1	fibroblast growth factor receptor 1-A-like	1.88	0.02
GAZY01115709.1	complement factor H-related protein 4-like	1.89	0
GAZY01140604.1	C-X-C chemokine receptor type 2-like	1.9	0.01
GAZY01162900.1	hyaluronan mediated motility receptor isoform X1	1.91	0.02
GAZY01146520.1	acidic amino acid decarboxylase GADL1	1.92	0
GAZY01177677.1	disks large-associated protein 5 isoform X1	1.93	0.01
GAZY01167943.1	nuclear mitotic apparatus protein 1 isoform X2	1.93	0.01
GAZY01152795.1	maternal embryonic leucine zipper kinase	1.96	0.01
GAZY01127510.1	vesicle transport protein GOT1A-like	1.97	0
GAZY01168915.1	trafficking kinesin-binding protein 1-like	1.97	0
GAZY01136049.1	cell division cycle-associated protein 3	1.98	0.01
GAZY01136044.1	Fanconi anemia core complex-associated protein 20	1.99	0.02
GAZY01126217.1	histone H1.0-B	2	0
GAZY01161439.1	kinesin-like protein KIF20A	2	0.01
GAZY01180640.1	synemin	2.03	0.01
GAZY01144942.1	K00616 transaldolase	2.03	0.03
GAZY01094074.1	lathosterol oxidase-like	2.04	0
GAZY01173247.1	anillin isoform X2	2.04	0.01
GAZY01148937.1	aurora kinase A	2.05	0
GAZY01153109.1	protein regulator of cytokinesis 1-like isoform X1	2.05	0.01
GAZY01137732.1	leucine-rich repeat transmembrane protein FLRT3-like	2.07	0
GAZY01138290.1	replication factor A protein 1-like isoform X1	2.08	0.01
GAZY01135557.1	wee1-like protein kinase	2.08	0.03
GAZY01131683.1	TOG array regulator of axonemal microtubules protein 1-like	2.09	0.01
GAZY01136828.1	borealin	2.11	0
GAZY01143930.1	G2/mitotic-specific cyclin-B2-like	2.11	0.02
GAZY01140189.1	cytochrome P450 2G1-like	2.11	0.03
GAZY01160148.1	kinesin-like protein KIF3C	2.13	0
GAZY01130554.1	GTP-binding protein REM 1	2.15	0.01
GAZY01165133.1	DNA excision repair protein ERCC-6-like	2.21	0.02
GAZY01138503.1	calcyphosin-like protein isoform X1	2.22	0.04
GAZY01162880.1	DNA-directed RNA polymerase III subunit RPC4-like	2.23	0.03
GAZY01158221.1	serine/threonine-protein kinase PLK1	2.25	0
GAZY01133116.1	band 4.1-like protein 2 isoform X9	2.29	0.02
GAZY01166582.1	kinetochore scaffold 1	2.31	0.01
GAZY01159278.1	calsenilin-like isoform X4	2.39	0
GAZY01133073.1	sororin	2.41	0.04
GAZY01142681.1	calcyphosin-like protein isoform X2	2.42	0
GAZY01168373.1	forkhead box protein M1 isoform X1	2.45	0
GAZY01168471.1	lipase maturation factor 2	2.47	0.01
GAZY01182894.1	fatty acid synthase	2.49	0.01
GAZY01117727.1	cyclin-dependent kinase inhibitor 3	2.52	0
GAZY01143939.1	serine/threonine-protein kinase Nek2	2.53	0
GAZY01154213.1	transmembrane glycoprotein NMB isoform X2	2.53	0.02
GAZY01132742.1	protein GAPT-like	2.62	0
GAZY01122857.1	olfactory marker protein	2.62	0.01
GAZY01171169.1	semaphorin-6D isoform X4	2.64	0.03
GAZY01141024.1	retinol dehydrogenase 12	2.68	0
GAZY01159594.1	DNA replication licensing factor MCM6	2.68	0
GAZY01183100.1	receptor-type tyrosine-protein phosphatase F isoform X13	2.71	0
GAZY01179600.1	palladin isoform X1	2.71	0.01
GAZY01183097.1	receptor-type tyrosine-protein phosphatase F isoform X15	2.73	0
GAZY01160763.1	cytochrome P450 2K1-like	2.78	0
GAZY01142928.1	AT-rich interactive domain-containing protein 1B-like isoform X2	2.82	0
GAZY01101760.1	methylated-DNA--protein-cysteine methyltransferase	2.83	0.01
GAZY01181219.1	maltase-glucoamylase, intestinal-like	2.85	0.03
GAZY01172997.1	multidrug resistance-associated protein 9	3.17	0.02
GAZY01181775.1	zinc finger protein ZFPM2 isoform X1	3.18	0
GAZY01154944.1	transmembrane glycoprotein NMB isoform X1	3.19	0.01
GAZY01174037.1	tonsoku-like protein	3.55	0
GAZY01172175.1	matrix metalloproteinase-16-like isoform X1	8.51	0
GAZY01064200.1	claudin-15-like isoform X1	22.98	0.03
