# Supplementary material for: Hepatic transcriptome analyses of juvenile white bass (Morone chrysops) when fed diets where fish meal is partially or totally replaced by alternative protein sources
Source: Front Physiol. 2024 Jan 15;14:1308690. doi: 10.3389/fphys.2023.1308690 (PMC10822904; doi:10.3389/fphys.2023.1308690)
Supplement: Supplementary file 2 [file Table3.XLSX]

## Sheet: Diet 1 v Diet 3
Gene ID	Description	FC	FDR
GAZY01179138.1	nuclear receptor corepressor 2 isoform X5	-4.23	3.4e-06
GAZY01144627.1	asialoglycoprotein receptor 1-like isoform X1	-2.96	1.2e-06
GAZY01139176.1	A-kinase anchoring protein 7 isoform X1	-1.57	0.00019
GAZY01176459.1	superkiller viralicidic activity 2-like 2	1.51	4e-05
GAZY01132657.1	glutathione S-transferase omega-1	1.61	5.9e-05
GAZY01139726.1	single-stranded DNA-binding protein, mitochondrial	1.71	6.4e-05
GAZY01102627.1	small nuclear ribonucleoprotein F	1.93	7.5e-05
GAZY01137882.1	DNA primase small subunit	2.31	6.4e-05
GAZY01165759.1	WD repeat and HMG-box DNA-binding protein 1	2.33	5.3e-05
GAZY01160786.1	dipeptidyl peptidase 4-like	3.25	0.00011
GAZY01155165.1	trehalase	29.33	1.7e-05
