# Supplementary material for: Hepatic transcriptome analyses of juvenile white bass (Morone chrysops) when fed diets where fish meal is partially or totally replaced by alternative protein sources
Source: Front Physiol. 2024 Jan 15;14:1308690. doi: 10.3389/fphys.2023.1308690 (PMC10822904; doi:10.3389/fphys.2023.1308690)
Supplement: Supplementary file 4 [file Table6.XLSX]

## Sheet: Diet1 v Diet 6
geneID	Description	FC	FDR
GAZY01142113.1	fibroblast growth factor 19	-14.72	6.5e-05
GAZY01123988.1	40S ribosomal protein S19	-13.2	1.6e-05
GAZY01165809.1	F-box/LRR-repeat protein 2-like isoform X1	-7.5	1.5e-05
GAZY01138503.1	calcyphosin-like protein isoform X1	-5.86	7.4e-05
GAZY01173008.1	protein-methionine sulfoxide oxidase mical3a-like isoform X4	-5.66	0.0022
GAZY01105744.1	homeobox protein Nkx-6.1	-5.53	9.5e-05
GAZY01171225.1	semaphorin-3G isoform X2	-5.27	0.0004
GAZY01123043.1	glutathione peroxidase 3	-5.22	2.4e-05
GAZY01170846.1	von Willebrand factor A domain-containing protein 7-like	-5.08	0.00013
GAZY01138488.1	transcription factor CP2-like protein 1 isoform X2	-4.83	8.4e-05
GAZY01141827.1	actin-binding Rho-activating protein-like	-3.87	0.00046
GAZY01162369.1	sodium/glucose cotransporter 5	-3.83	0.0011
GAZY01179504.1	PHD finger protein 20 isoform X1	-3.79	9.5e-05
GAZY01161259.1	reticulon-1 isoform X1	-3.75	0.00099
GAZY01168617.1	transcription factor CP2-like protein 1 isoform X1	-3.73	2.4e-07
GAZY01156775.1	magnesium transporter MRS2 homolog, mitochondrial	-3.64	1.5e-06
GAZY01119974.1	beta-galactoside-binding lectin-like	-3.42	0.0019
GAZY01160896.1	target of Nesh-SH3-like isoform X3	-3.34	0.00071
GAZY01175286.1	probable ATP-dependent DNA helicase HFM1 isoform X1	-3.21	0.0004
GAZY01164014.1	glutaminase kidney isoform, mitochondrial-like	-3.19	0.00084
GAZY01094059.1	hepcidin 2 variant 2	-3.13	0.00017
GAZY01133778.1	guanidinoacetate N-methyltransferase	-3.11	0.0001
GAZY01160953.1	sialin-like	-3.06	4.3e-05
GAZY01157355.1	gonadotropin-releasing hormone II receptor-like	-3.05	0.0012
GAZY01133129.1	polyadenylate-binding protein 4	-2.93	3.6e-08
GAZY01172950.1	solute carrier family 40 member 1	-2.88	1.2e-11
GAZY01117424.1	saxitoxin and tetrodotoxin-binding protein 1-like	-2.85	9.2e-12
GAZY01157933.1	rho GDP-dissociation inhibitor 1	-2.78	0.0017
GAZY01090475.1	ly-6/neurotoxin-like protein 1	-2.73	3.4e-05
GAZY01165820.1	progestin and adipoQ receptor family member 9	-2.67	1.3e-06
GAZY01133756.1	ras and EF-hand domain-containing protein	-2.62	0.0023
GAZY01142622.1	ADP-ribosylation factor-like protein 4C	-2.59	2.3e-06
GAZY01148414.1	fibroblast growth factor 1 isoform X1	-2.56	0.00048
GAZY01164972.1	amino-terminal enhancer of split isoform X2	-2.56	0.0021
GAZY01174985.1	K13051 beta-aspartyl-peptidase (threonine type)	-2.53	0.00075
GAZY01115709.1	complement factor H-related protein 4-like	-2.42	0.00046
GAZY01158113.1	1-phosphatidylinositol 4,5-bisphosphate phosphodiesterase eta-1 isoform X1	-2.39	0.0021
GAZY01137114.1	Transcription factor SOX-17	-2.37	0.00021
GAZY01135241.1	2-acylglycerol O-acyltransferase 2	-2.36	0.002
GAZY01149050.1	fructose-1,6-bisphosphatase 1-like	-2.34	2e-07
GAZY01106982.1	patatin-like phospholipase domain-containing protein 2 isoform X2	-2.34	0.0012
GAZY01176980.1	voltage-dependent calcium channel subunit alpha-2/delta-4	-2.33	9.8e-05
GAZY01144194.1	neural proliferation differentiation and control protein 1-like	-2.32	7.3e-05
GAZY01147561.1	protein DDI1 homolog 2 isoform X1	-2.31	0.0018
GAZY01119466.1	thy-1 membrane glycoprotein-like	-2.3	0.001
GAZY01129009.1	malate dehydrogenase, cytoplasmic isoform X1	-2.28	2.6e-15
GAZY01143911.1	HORMA domain-containing protein 1-like isoform X1	-2.26	0.00091
GAZY01157832.1	alpha-1-acid glycoprotein 1-like	-2.25	1.2e-06
GAZY01149861.1	atypical kinase COQ8A, mitochondrial-like	-2.25	2.5e-05
GAZY01138405.1	EH domain-binding protein 1-like protein 1 isoform X4	-2.22	0.0023
GAZY01175769.1	SH3 domain-containing YSC84-like protein 1	-2.2	0.00037
GAZY01120091.1	male-specific protein	-2.19	0.00053
GAZY01158665.1	rho guanine nucleotide exchange factor 38	-2.19	0.0017
GAZY01135928.1	E3 ubiquitin-protein ligase TRIM63-like	-2.15	0.00019
GAZY01151177.1	netrin receptor UNC5C isoform X1	-2.15	0.0001
GAZY01140000.1	high-affinity choline transporter 1-like isoform X1	-2.15	0.001
GAZY01148910.1	testis development-related protein	-2.12	6.7e-05
GAZY01162372.1	Inositol hexakisphosphate kinase 2	-2.1	0.0024
GAZY01082769.1	TBC1 domain family member 8B isoform X2	-2.09	0.0015
GAZY01140033.1	alpha-2-HS-glycoprotein-like	-2.06	1.1e-08
GAZY01138560.1	SAM domain-containing protein SAMSN-1-like	-2.05	1.6e-05
GAZY01131923.1	HMG box-containing protein 4-like isoform X4	-2.04	9.8e-08
GAZY01149668.1	Carbonic anhydrase 1	-2.03	6.4e-05
GAZY01145361.1	PDZ and LIM domain protein 2-like	-2	0.00079
GAZY01162206.1	dimethylglycine dehydrogenase, mitochondrial	-1.98	0.0003
GAZY01104351.1	nuclear protein 1-like	-1.97	1.5e-05
GAZY01163694.1	neural cell adhesion molecule 1-like	-1.96	0.00037
GAZY01130353.1	1-phosphatidylinositol phosphodiesterase-like	-1.96	4.4e-08
GAZY01131633.1	tetraspanin-18-like isoform X2	-1.93	0.0017
GAZY01136562.1	ADP-ribosylation factor-like protein 16 isoform X1	-1.93	0.00098
GAZY01156778.1	glutamate dehydrogenase, mitochondrial	-1.91	5e-06
GAZY01150919.1	putative leucine-rich repeat-containing protein DDB_G0290503 isoform X1	-1.9	3.1e-05
GAZY01104271.1	homeodomain-only protein	-1.9	0.00076
GAZY01153287.1	type-2 ice-structuring protein-like	-1.86	0.00012
GAZY01176924.1	transferrin receptor protein 1	-1.85	1.4e-08
GAZY01166858.1	ceruloplasmin	-1.83	1.7e-07
GAZY01127105.1	NADH dehydrogenase subunit 2 (mitochondrion)	-1.82	9.8e-05
GAZY01118042.1	TSC22 domain family protein 4-like	-1.8	0.0012
GAZY01153942.1	kynurenine/alpha-aminoadipate aminotransferase, mitochondrial	-1.8	8.8e-11
GAZY01183014.1	NADH dehydrogenase subunit 5 (mitochondrion)	-1.79	1.7e-06
GAZY01134749.1	cytochrome c oxidase subunit I (mitochondrion)	-1.79	1.7e-05
GAZY01130291.1	pigment epithelium-derived factor	-1.78	0.00018
GAZY01181088.1	lymphoid-restricted membrane protein isoform X1	-1.76	0.00024
GAZY01174343.1	receptor expression-enhancing protein 2	-1.76	0.0023
GAZY01157118.1	NADH dehydrogenase subunit 1 (mitochondrion)	-1.75	0.00019
GAZY01129570.1	cytochrome c oxidase subunit 4 isoform 2, mitochondrial-like	-1.75	8.6e-06
GAZY01182172.1	TRPM8 channel-associated factor homolog	-1.74	5.2e-07
GAZY01151558.1	complement C1r-A subcomponent-like	-1.73	3.7e-05
GAZY01176611.1	complement C4-like	-1.72	0.00046
GAZY01181895.1	transmembrane and coiled-coil domain-containing protein 6	-1.71	0.0022
GAZY01177013.1	kinesin light chain 1 isoform X3	-1.71	0.00072
GAZY01165687.1	LETM1 domain-containing protein 1	-1.7	7.9e-08
GAZY01178494.1	microfibril-associated glycoprotein 4-like	-1.69	0.00017
GAZY01152818.1	serine/threonine-protein kinase PLK2 isoform X1	-1.69	0.00018
GAZY01179856.1	protein jagged-2-like isoform X1	-1.68	0.00084
GAZY01178534.1	histone-lysine N-methyltransferase 2D isoform X1	-1.68	1.2e-05
GAZY01091788.1	mannose-specific lectin-like	-1.68	5.5e-05
GAZY01155909.1	carbonic anhydrase-like	-1.68	0.0013
GAZY01147263.1	heterogeneous nuclear ribonucleoprotein K-like isoform X3	-1.67	0.0017
GAZY01148865.1	death-associated protein kinase 2 isoform X2	-1.67	2.2e-05
GAZY01175330.1	complement C5	-1.67	9e-07
GAZY01155297.1	roundabout homolog 1-like	-1.67	0.0021
GAZY01178010.1	complement factor H-like	-1.65	0.00075
GAZY01135370.1	nucleobindin-2 isoform X1	-1.63	0.0008
GAZY01121363.1	lysozyme C	-1.63	6.5e-10
GAZY01134833.1	cytochrome c oxidase subunit II (mitochondrion)	-1.63	4.2e-06
GAZY01132773.1	Aquaporin 7	-1.61	0.002
GAZY01123906.1	emopamil-binding protein-like	-1.61	5.2e-05
GAZY01139339.1	protein disulfide-isomerase	-1.6	4.7e-08
GAZY01172709.1	starch-binding domain-containing protein 1	-1.6	7.4e-05
GAZY01182028.1	lymphocyte antigen 75-like	-1.59	1.8e-06
GAZY01121411.1	diamine acetyltransferase 1-like	-1.59	0.00099
GAZY01135906.1	acetyl-CoA acetyltransferase, mitochondrial	-1.59	0.00035
GAZY01174385.1	liprin-beta-1 isoform X4	-1.58	0.00018
GAZY01158511.1	cathepsin L-like	-1.57	4.7e-05
GAZY01141914.1	heparin cofactor 2	-1.57	4.5e-05
GAZY01161649.1	protein Hook homolog 1	-1.57	0.0004
GAZY01172888.1	A disintegrin and metalloproteinase with thrombospondin motifs 2-like	-1.57	0.00029
GAZY01181166.1	slit homolog 3 protein-like	-1.56	0.0012
GAZY01110654.1	ATP synthase F(0) complex subunit C2, mitochondrial-like	-1.56	9.7e-06
GAZY01160755.1	arylsulfatase D-like	-1.56	0.0023
GAZY01148153.1	insulin-like growth factor II	-1.56	0.00081
GAZY01156615.1	carboxylesterase 5A-like	-1.55	0.00012
GAZY01176974.1	ral GTPase-activating protein subunit alpha-2 isoform X4	-1.54	0.00075
GAZY01129360.1	gephyrin-like isoform X2	-1.53	0.00094
GAZY01172964.1	phosphoenolpyruvate carboxykinase [GTP], mitochondrial	-1.53	3.8e-07
GAZY01167172.1	symplekin	-1.53	0.0016
GAZY01175063.1	zinc finger MYND domain-containing protein 11 isoform X1	-1.53	0.00043
GAZY01144289.1	phosphoethanolamine N-methyltransferase 3-like isoform X1	-1.53	0.0012
GAZY01133228.1	CD302 antigen	-1.53	0.00055
GAZY01152873.1	cathepsin S	-1.52	0.0022
GAZY01157240.1	glycerophosphocholine phosphodiesterase GPCPD1 isoform X1	-1.52	0.00012
GAZY01122503.1	protein transport protein Sec61 subunit beta	-1.52	8.9e-06
GAZY01173296.1	serine/threonine-protein kinase/endoribonuclease IRE1	-1.52	2.7e-05
GAZY01157244.1	SEC14-like protein 1	1.51	2.2e-11
GAZY01168123.1	N-lysine methyltransferase SMYD2-A-like	1.51	0.00038
GAZY01178825.1	fibroblast growth factor receptor-like 1	1.51	5.6e-05
GAZY01130375.1	torsin-1A-interacting protein 2-like isoform X1	1.51	0.00023
GAZY01166179.1	tuftelin	1.51	0.00024
GAZY01178051.1	granulins isoform X1	1.51	1.8e-05
GAZY01136695.1	MARVEL domain-containing protein 3 isoform X2	1.52	0.001
GAZY01167637.1	mothers against decapentaplegic homolog 1	1.52	0.0014
GAZY01145543.1	ependymin-like	1.52	0.00036
GAZY01147271.1	HEAT repeat-containing protein 3	1.53	0.00075
GAZY01126756.1	Serine/threonine-protein kinase Sgk3	1.53	0.00099
GAZY01152003.1	glucocorticoid modulatory element-binding protein 2	1.54	0.0016
GAZY01151233.1	acylamino-acid-releasing enzyme-like	1.54	0.0014
GAZY01176255.1	glycerol-3-phosphate acyltransferase 1, mitochondrial	1.54	0.0011
GAZY01159436.1	tryptophan--tRNA ligase, cytoplasmic	1.54	0.00095
GAZY01138007.1	peptidyl-prolyl cis-trans isomerase FKBP1A-like	1.54	5.8e-05
GAZY01173451.1	E3 ubiquitin-protein ligase NEDD4 isoform X2	1.55	0.0006
GAZY01164855.1	serine/threonine-protein kinase PAK 3-like	1.55	0.00037
GAZY01167338.1	thyrotroph embryonic factor-like isoform X1	1.55	0.00013
GAZY01152693.1	secernin-2 isoform X1	1.55	0.0012
GAZY01149701.1	tubulin alpha chain-like	1.56	0.00023
GAZY01174649.1	titin-like isoform X1	1.58	0.00021
GAZY01136150.1	rho guanine nucleotide exchange factor 12-like isoform X1	1.59	4.2e-06
GAZY01112023.1	DNA-directed RNA polymerase I subunit RPA12	1.6	0.0024
GAZY01168646.1	mesoderm induction early response protein 2-like isoform X1	1.61	0.00038
GAZY01157011.1	serum deprivation-response protein-like	1.62	1.4e-06
GAZY01132424.1	mitochondrial import inner membrane translocase subunit Tim10	1.62	0.0002
GAZY01151475.1	P3 protein-like	1.62	3.5e-06
GAZY01173725.1	nuclear receptor subfamily 2 group F member 6	1.62	9.3e-07
GAZY01156031.1	protein HGH1 homolog	1.63	1.4e-05
GAZY01126141.1	RWD domain-containing protein 4	1.64	0.002
GAZY01139749.1	general transcription factor IIH subunit 4	1.64	0.0022
GAZY01114664.1	glutathione S-transferase	1.64	0.00011
GAZY01144128.1	glutamate--cysteine ligase catalytic subunit	1.65	0.00016
GAZY01183477.1	sushi, von Willebrand factor type A, EGF and pentraxin domain-containing protein 1 isoform X1	1.65	0.00039
GAZY01146912.1	tRNA (adenine(58)-N(1))-methyltransferase catalytic subunit TRMT61A	1.66	0.00093
GAZY01138183.1	PDZ and LIM domain protein 1	1.66	6e-06
GAZY01141985.1	AP-1 complex subunit mu-1-like	1.67	0.00035
GAZY01140501.1	schwannomin-interacting protein 1 isoform X6	1.67	0.00056
GAZY01181325.1	maestro heat-like repeat-containing protein family member 1 isoform X1	1.68	1.3e-06
GAZY01155455.1	platelet-derived growth factor C	1.68	0.0019
GAZY01154288.1	thymic stromal cotransporter homolog	1.69	0.00079
GAZY01167885.1	CSC1-like protein 1	1.69	0.00022
GAZY01155259.1	ATP-binding cassette sub-family B member 8, mitochondrial	1.7	3.3e-05
GAZY01171065.1	electron transfer flavoprotein-ubiquinone oxidoreductase, mitochondrial	1.7	0.0019
GAZY01153177.1	microfibril-associated glycoprotein 3	1.71	0.00096
GAZY01170363.1	carnitine O-palmitoyltransferase 1, liver isoform-like	1.72	8.7e-05
GAZY01147322.1	rho-related BTB domain-containing protein 3	1.72	8.1e-08
GAZY01158520.1	sedoheptulokinase isoform X1	1.73	2e-08
GAZY01167292.1	transketolase-like	1.73	1.2e-06
GAZY01122995.1	protein MAK16 homolog	1.74	0.0012
GAZY01154446.1	ras GTPase-activating protein-binding protein 1	1.79	0.0011
GAZY01130735.1	stimulator of interferon genes protein	1.8	0.0013
GAZY01124235.1	tyrosyl-DNA phosphodiesterase 2-like	1.81	9.8e-05
GAZY01154713.1	NSFL1 cofactor p47 isoform X1	1.81	0.00041
GAZY01102160.1	transcription factor MafF-like	1.82	9e-06
GAZY01163844.1	zinc finger protein 572-like	1.82	6.5e-06
GAZY01120497.1	septin-7-like isoform X1	1.83	2.5e-05
GAZY01143461.1	protein lifeguard 3	1.84	0.00015
GAZY01149312.1	endothelial lipase	1.86	9.3e-06
GAZY01141503.1	apoptosis-inducing factor 3 isoform X2	1.86	0.0018
GAZY01156710.1	HD domain-containing protein 2	1.88	0.00046
GAZY01153240.1	Protein pelota homolog	1.89	0.00088
GAZY01149294.1	glutathione reductase, mitochondrial isoform X2	1.9	9.9e-13
GAZY01152729.1	inositol-3-phosphate synthase 1	1.9	0.00062
GAZY01146520.1	acidic amino acid decarboxylase GADL1	1.91	0.0016
GAZY01173607.1	soluble calcium-activated nucleotidase 1 isoform X2	1.92	6.8e-07
GAZY01165372.1	monocarboxylate transporter 13 isoform X2	1.94	5.4e-05
GAZY01163165.1	somatomedin-B and thrombospondin type-1 domain-containing protein	1.98	0.0016
GAZY01135852.1	prostaglandin reductase 1	1.98	0.00024
GAZY01160819.1	probable E3 ubiquitin-protein ligase HERC4	1.99	0.00069
GAZY01142587.1	sodium-dependent lysophosphatidylcholine symporter 1	2.02	2.8e-05
GAZY01179081.1	putative mitotic interactor and substrate of PLK1	2.09	0.00019
GAZY01175055.1	tudor domain-containing protein 7B-like	2.11	5.8e-11
GAZY01114366.1	neuropeptide B	2.11	1.4e-08
GAZY01140228.1	26S proteasome non-ATPase regulatory subunit 11B	2.12	0.0012
GAZY01148483.1	SET domain-containing protein 4	2.14	6.6e-06
GAZY01170072.1	guanine nucleotide-binding protein subunit alpha-14-like	2.18	2.7e-05
GAZY01154986.1	glucose-6-phosphate 1-dehydrogenase	2.18	3.8e-11
GAZY01178745.1	telomerase reverse transcriptase	2.19	2.1e-05
GAZY01142639.1	ammonium transporter Rh type B-like	2.22	8.5e-13
GAZY01145162.1	lysophosphatidic acid receptor 4	2.28	1.6e-05
GAZY01168619.1	large neutral amino acids transporter small subunit 1-like	2.3	0.00071
GAZY01132657.1	glutathione S-transferase omega-1	2.35	9.4e-09
GAZY01169038.1	arf-GAP with dual PH domain-containing protein 1-like	2.37	7e-05
GAZY01159662.1	protein C12orf4 homolog	2.41	3.6e-05
GAZY01150773.1	oxidative stress-induced growth inhibitor 2-like	2.41	1.9e-06
GAZY01118249.1	pentraxin-related protein PTX3	2.46	0.00047
GAZY01094074.1	lathosterol oxidase-like	2.46	0.00045
GAZY01176459.1	superkiller viralicidic activity 2-like 2	2.47	2.7e-12
GAZY01114508.1	methyltransferase-like protein 24	2.52	2.8e-07
GAZY01162125.1	glutathione synthetase	2.52	1e-11
GAZY01153539.1	Krueppel-like factor 6 isoform X2	2.53	0.00035
GAZY01174952.1	E3 ubiquitin-protein ligase MARCH6	2.61	0.00036
GAZY01146608.1	protein Wnt-2b-A	2.64	0.00028
GAZY01157857.1	keratinocyte-associated protein 3	2.65	0.00018
GAZY01129476.1	HIG1 domain family member 1A, mitochondrial	2.67	7.3e-06
GAZY01169339.1	serine/threonine-protein kinase SBK1-like	2.7	2.1e-07
GAZY01144899.1	lambda-crystallin homolog	2.83	2.5e-16
GAZY01181576.1	slit homolog 1 protein isoform X1	2.88	0.0006
GAZY01148400.1	thimet oligopeptidase	2.9	0.0024
GAZY01109929.1	heat shock protein 30-like	2.97	0.0017
GAZY01165171.1	integrin alpha-8	3.14	8.5e-07
GAZY01181140.1	kinesin-like protein KIF13A isoform X2	3.19	0.00047
GAZY01158016.1	nuclear receptor-interacting protein 2	3.45	2.2e-09
GAZY01149213.1	glutamate--cysteine ligase regulatory subunit	3.54	9.8e-18
GAZY01160786.1	dipeptidyl peptidase 4-like	3.58	5.5e-06
GAZY01161179.1	alcohol dehydrogenase class-3-like	3.65	4.5e-05
GAZY01147761.1	major facilitator superfamily domain-containing protein 10	3.81	1e-09
GAZY01140189.1	cytochrome P450 2G1-like	4.07	4.5e-06
GAZY01131155.1	prostamide/prostaglandin F synthase	4.12	3.9e-06
GAZY01139728.1	6-phosphofructo-2-kinase/fructose-2,6-bisphosphatase 3 isoform X3	4.87	0.00069
GAZY01165509.1	S-adenosylmethionine synthase	5.37	4.7e-05
GAZY01172997.1	multidrug resistance-associated protein 9	6.91	4e-09
GAZY01147293.1	clusterin	6.92	6e-06
GAZY01122857.1	olfactory marker protein	8.71	5.5e-23
GAZY01170088.1	sodium/myo-inositol cotransporter-like	8.96	1.1e-06
GAZY01116470.1	hepcidin	9.82	6.7e-10
GAZY01165617.1	sodium-coupled neutral amino acid transporter 2-like	12.13	6.5e-06
