# Supplementary material for: Hepatic transcriptome analyses of juvenile white bass (Morone chrysops) when fed diets where fish meal is partially or totally replaced by alternative protein sources
Source: Front Physiol. 2024 Jan 15;14:1308690. doi: 10.3389/fphys.2023.1308690 (PMC10822904; doi:10.3389/fphys.2023.1308690)
Supplement: Supplementary file 5 [file Table4.XLSX]

## Sheet: Diet 1 v Diet 4
Gene ID	Description	FC	FDR
GAZY01134679.1	derlin-2-like	-55.99	4.5e-05
GAZY01119816.1	gamma-synuclein isoform X1	-33.15	2.8e-06
GAZY01179009.1	dedicator of cytokinesis protein 4 isoform X4	-20.95	4.3e-06
GAZY01144821.1	spondin-2	-11.13	1e-05
GAZY01170846.1	von Willebrand factor A domain-containing protein 7-like	-9.84	6.6e-07
GAZY01156757.1	GTP-binding protein REM 2	-8.54	4e-07
GAZY01123988.1	40S ribosomal protein S19	-8.49	6.3e-05
GAZY01141827.1	actin-binding Rho-activating protein-like	-7.55	4.1e-08
GAZY01162369.1	sodium/glucose cotransporter 5	-7.15	1.8e-06
GAZY01165809.1	F-box/LRR-repeat protein 2-like isoform X1	-6.91	1.3e-05
GAZY01096039.1	mpv17-like protein	-5.94	8.1e-05
GAZY01173202.1	ral GTPase-activating protein subunit beta-like	-5.32	4.9e-05
GAZY01107180.1	G0/G1 switch protein 2-like	-5.09	7.9e-07
GAZY01138488.1	transcription factor CP2-like protein 1 isoform X2	-4.65	3e-06
GAZY01146875.1	arginase-2, mitochondrial	-4.55	8.2e-06
GAZY01177731.1	lysophosphatidic acid receptor 1-A-like	-3.66	0.00021
GAZY01133778.1	guanidinoacetate N-methyltransferase	-3.64	4.2e-06
GAZY01119974.1	beta-galactoside-binding lectin-like	-3.43	0.00024
GAZY01168617.1	transcription factor CP2-like protein 1 isoform X1	-3.03	0.00016
GAZY01133258.1	dihydrofolate reductase-like	-2.75	0.00011
GAZY01133129.1	polyadenylate-binding protein 4	-2.61	9.9e-08
GAZY01181967.1	tensin-like isoform X1	-2.54	0.00024
GAZY01144194.1	neural proliferation differentiation and control protein 1-like	-2.44	1e-05
GAZY01141122.1	solute carrier family 35 member D3	-2.41	0.00012
GAZY01181785.1	KN motif and ankyrin repeat domain-containing protein 4	-2.32	0.00012
GAZY01162206.1	dimethylglycine dehydrogenase, mitochondrial	-2.23	1.7e-05
GAZY01158665.1	rho guanine nucleotide exchange factor 38	-2.21	0.00012
GAZY01148910.1	testis development-related protein	-2.06	6.2e-05
GAZY01104271.1	homeodomain-only protein	-2.05	0.00026
GAZY01157881.1	low-density lipoprotein receptor-related protein 11	-1.93	7.5e-05
GAZY01178685.1	serine/arginine-rich splicing factor 11-like isoform X2	-1.93	9.3e-05
GAZY01149861.1	atypical kinase COQ8A, mitochondrial-like	-1.81	8.2e-05
GAZY01104351.1	nuclear protein 1-like	-1.77	2.8e-05
GAZY01139176.1	A-kinase anchoring protein 7 isoform X1	-1.75	2e-05
GAZY01172470.1	phospholipid phosphatase 2-like	-1.74	1.2e-05
GAZY01163386.1	insulin receptor substrate 2-like isoform X2	-1.56	0.00016
GAZY01172944.1	calcitonin gene-related peptide type 1 receptor	-1.53	8.1e-05
GAZY01142639.1	ammonium transporter Rh type B-like	1.54	0.00015
GAZY01149344.1	torsin-1A-like isoform X2	1.63	0.0002
GAZY01132657.1	glutathione S-transferase omega-1	1.71	9e-06
GAZY01162125.1	glutathione synthetase	1.76	2.7e-06
GAZY01139726.1	single-stranded DNA-binding protein, mitochondrial	1.78	4.7e-05
GAZY01154986.1	glucose-6-phosphate 1-dehydrogenase	1.8	3e-07
GAZY01153177.1	microfibril-associated glycoprotein 3	1.86	3.7e-05
GAZY01149213.1	glutamate--cysteine ligase regulatory subunit	1.9	1.2e-05
GAZY01152729.1	inositol-3-phosphate synthase 1	2.01	0.00011
GAZY01129476.1	HIG1 domain family member 1A, mitochondrial	2.19	0.00025
GAZY01160819.1	probable E3 ubiquitin-protein ligase HERC4	2.2	0.00016
GAZY01154170.1	6-phosphogluconate dehydrogenase, decarboxylating	2.23	3.5e-05
GAZY01159594.1	DNA replication licensing factor MCM6	2.84	2.6e-08
GAZY01137882.1	DNA primase small subunit	3.05	2.1e-06
GAZY01122857.1	olfactory marker protein	3.57	7.2e-05
