# Supplementary material for: Hepatic transcriptome analyses of juvenile white bass (Morone chrysops) when fed diets where fish meal is partially or totally replaced by alternative protein sources
Source: Front Physiol. 2024 Jan 15;14:1308690. doi: 10.3389/fphys.2023.1308690 (PMC10822904; doi:10.3389/fphys.2023.1308690)
Supplement: Supplementary file 7 [file Table7.XLSX]

## Sheet: 1vs2
Statistics	Tag	GO Term	GO Name	GO Category	FDR P-value	FWER P-value	Nr Test
GSEA	TOP	GO:0007049	Cell cycle	BP	0.555555	2.07018	14
		Gene ID	Gene Name	FC	FDR
	1	GAZY01148937.1	Aurora kinase A	2.05	0
	2	GAZY01117727.1	Cyclin-dependent kinase inhibitor 3	2.52	0
	3	GAZY01168373.1	Forkhead box protein M1 isoform X1	2.45	0
	4	GAZY01135557.1	Wee1-like protein kinase	2.08	0.03
	5	GAZY01138480.1	G2/mitotic-specific cyclin-B1	1.76	0.04
	6	GAZY01166582.1	Kinetochore scaffold 1	2.31	0.01
	7	GAZY01160409.1	Inner centromere protein isoform X1	1.82	0.01
	8	GAZY01161439.1	Kinesin-like protein KIF20A	2	0.01
	9	GAZY01168253.1	Protein ECT2 isoform X3	1.75	0.02
	10	GAZY01153109.1	Protein regulator of cytokinesis 1-like isoform X1	2.05	0.01
	11	GAZY01179837.1	Abnormal spindle-like microcephaly-associated protein	1.68	0.03
	12	GAZY01167735.1	Cyclin-F isoform X1	1.76	0.02
	13	GAZY01158221.1	Serine/threonine-protein kinase PLK1	2.25	0
	14	GAZY01156961.1	Transforming acidic coiled-coil-containing protein 3	1.61	0.01

## Sheet: 1vs4
Statistics	Tag	GO Term	GO Name	GO Category	FDR P-value	FWER P-value	Nr Test
GSEA	TOP	GO:0006259	DNA metabolic process	BP	0.877551	1.83074	3
		Gene ID	Gene Name	FC	FDR
	1	GAZY01159594.1	DNA replication licensing factor MCM6	2.84	2.6e-08
	2	GAZY01137882.1	DNA primase small subunit	3.05	2.1e-06
	3	GAZY01139726.1	Single-stranded DNA-binding protein, mitochondrial	1.78	4.7e-05
GSEA	TOP	GO:0006261	DNA-templated DNA replication	BP	0.877551	1.82004	3
	1	GAZY01159594.1	DNA replication licensing factor MCM6	2.84	2.6e-08
	2	GAZY01137882.1	DNA primase small subunit	3.05	2.1e-06
	3	GAZY01139726.1	Single-stranded DNA-binding protein, mitochondrial	1.78	4.7e-05
GSEA	TOP	GO:0006260	DNA replication	BP	0.877551	1.80642	3
	1	GAZY01159594.1	DNA replication licensing factor MCM6	2.84	2.6e-08
	2	GAZY01137882.1	DNA primase small subunit	3.05	2.1e-06
	3	GAZY01139726.1	Single-stranded DNA-binding protein, mitochondrial	1.78	4.7e-05
GSEA	TOP	GO:0019637	Organophosphate metabolic process	BP	0.836735	1.79144	3
	1	GAZY01152729.1	Inositol-3-phosphate synthase 1	2.01	0.00011
	2	GAZY01154986.1	Glucose-6-phosphate 1-dehydrogenase	1.8	3e-07
	3	GAZY01154170.1	6-phosphogluconate dehydrogenase, decarboxylating	2.23	3.5e-05
GSEA	TOP	GO:0140640	Catalytic activity, acting on a nucleic acid	MF	0.98	1.7281	2
	1	GAZY01159594.1	DNA replication licensing factor MCM6	2.84	2.6e-08
	2	GAZY01137882.1	DNA primase small subunit	3.05	2.1e-06

## Sheet: 1vs5
Statistics	Tag	GO Term	GO Name	GO Category	Adj. P-value	P-value	Nr Test
FET	OVER	GO:0002376	Immune system process	BP	0.0299771	2.82377e-06	28
		Gene ID	Gene Name	FC	FDR
	1	GAZY01171996.1	Transient receptor potential cation channel subfamily M member 4-like	-1.68	0.0038
	2	GAZY01117487.1	C-C motif chemokine 19-like	2.21	0.0004
	3	GAZY01160455.1	Tyrosine-protein kinase Lyn-like	2.03	0.0002
	4	GAZY01140262.1	P2Y purinoceptor 12-like	2.48	0.0006
	5	GAZY01161507.1	Mothers against decapentaplegic homolog 3 isoform X2	-1.83	0
	6	GAZY01138435.1	Lymphotoxin-alpha-like	2.18	0.0004
	7	GAZY01127811.1	Cytochrome b-245 light chain	1.88	0.0003
	8	GAZY01133234.1	Annexin A1	-1.62	0.0002
	9	GAZY01143119.1	Erythropoietin isoform X1	1.78	0
	10	GAZY01142129.1	C-C motif chemokine 17-like	-5.04	0.001
	11	GAZY01118249.1	Pentraxin-related protein PTX3	-2.04	0.0043
	12	GAZY01149189.1	SET and MYND domain-containing protein 5	1.58	0.0002
	13	GAZY01130249.1	Heme transporter hrg1-A-like	1.74	0.0001
	14	GAZY01148031.1	Tumor necrosis factor ligand superfamily member 12	-2.35	0
	15	GAZY01160040.1	Signal recognition particle 54 kDa protein	-1.59	0.0033
	16	GAZY01155083.1	Caveolin-1	-2	0.0002
	17	GAZY01178745.1	Telomerase reverse transcriptase	1.79	0.004
	18	GAZY01173504.1	Set1/Ash2 histone methyltransferase complex subunit ASH2 isoform X1	1.6	0.0003
	19	GAZY01112857.1	C-C motif chemokine 20-like	3.23	0
	20	GAZY01078329.1	Ubiquitin-60S ribosomal protein L40 isoform X2	-1.52	0.0059
	21	GAZY01110929.1	Cystatin-B-like	1.87	0.0001
	22	GAZY01107029.1	LSM8 homolog, U6 small nuclear RNA associated	1.77	0.0009
	23	GAZY01120272.1	Deoxyribonuclease I	-3.42	0.0006
	24	GAZY01127610.1	MHC class II antigen beta chain	2.43	0.0047
	25	GAZY01176722.1	Gem-associated protein 5	1.71	0.0011
	26	GAZY01177108.1	Protein FAM49A isoform X2	1.52	0.0013
	27	GAZY01172426.1	Toll-like receptor 8	1.82	0.005
	28	GAZY01129421.1	Insulin-like growth factor-binding protein 2	1.55	0.003

## Sheet: Diet1vsDiet6
Statistics	Tag	GO Term	GO Name	GO Category	Adj. P-value	P-value	Nr Test
FET	OVER	GO:0006750	Glutathione biosynthetic process	BIOLOGICAL_PROCESS	0.0185741	1.74963e-06	3
		Gene ID	Gene Name	FC	FDR
	1	GAZY01144128.1	Glutamate--cysteine ligase catalytic subunit	1.65	0.00016
	2	GAZY01162125.1	Glutathione synthetase	2.52	1e-11
	3	GAZY01149213.1	Glutamate--cysteine ligase regulatory subunit	3.54	9.8e-18
FET	OVER	GO:0009055	Electron transfer activity	MOLECULAR_FUNCTION	0.0223222	4.20539e-06	8
	1	GAZY01183014.1	NADH dehydrogenase subunit 5 (mitochondrion)	-1.79	1.7e-06
	2	GAZY01129570.1	Cytochrome c oxidase subunit 4 isoform 2, mitochondrial-like	-1.75	8.6e-06
	3	GAZY01171065.1	Electron transfer flavoprotein-ubiquinone oxidoreductase, mitochondrial	1.7	0.0019
	4	GAZY01157118.1	NADH dehydrogenase subunit 1 (mitochondrion)	-1.75	0.00019
	5	GAZY01134749.1	Cytochrome c oxidase subunit I (mitochondrion)	-1.79	1.7e-05
	6	GAZY01127105.1	NADH dehydrogenase subunit 2 (mitochondrion)	-1.82	9.8e-05
	7	GAZY01149294.1	Glutathione reductase, mitochondrial isoform X2	1.9	9.9e-13
	8	GAZY01134833.1	Cytochrome c oxidase subunit II (mitochondrion)	-1.63	4.2e-06
FET	OVER	GO:0019184	Nonribosomal peptide biosynthetic process	BIOLOGICAL_PROCESS	0.0245433	6.93576e-06	3
	1	GAZY01144128.1	Glutamate--cysteine ligase catalytic subunit	1.65	0.00016
	2	GAZY01162125.1	Glutathione synthetase	2.52	1e-11
	3	GAZY01149213.1	Glutamate--cysteine ligase regulatory subunit	3.54	9.8e-18
FET	OVER	GO:0015453	oxidoreduction-driven active transmembrane transporter activity	MOLECULAR_FUNCTION	0.0489529	1.84449e-05	6
	1	GAZY01183014.1	NADH dehydrogenase subunit 5 (mitochondrion)	-1.79	1.7e-06
	2	GAZY01129570.1	Cytochrome c oxidase subunit 4 isoform 2, mitochondrial-like	-1.75	8.6e-06
	3	GAZY01157118.1	NADH dehydrogenase subunit 1 (mitochondrion)	-1.75	0.00019
	4	GAZY01134749.1	Cytochrome c oxidase subunit I (mitochondrion)	-1.79	1.7e-05
	5	GAZY01127105.1	NADH dehydrogenase subunit 2 (mitochondrion)	-1.82	9.8e-05
	6	GAZY01134833.1	Cytochrome c oxidase subunit II (mitochondrion)	-1.63	4.2e-06
GSEA	BOTTOM	GO:0005743	Mitochondrial inner membrane cellular component	7	0.0203
	1	GAZY01183014.1	NADH dehydrogenase subunit 5 (mitochondrion)	-1.79	1.7e-06
	2	GAZY01129570.1	Cytochrome c oxidase subunit 4 isoform 2, mitochondrial-like	-1.75	8.6e-06
	3	GAZY01157118.1	NADH dehydrogenase subunit 1 (mitochondrion)	-1.75	0.00019
	4	GAZY01156775.1	Magnesium transporter MRS2 homolog, mitochondrial	-3.64	1.5e-06
	5	GAZY01134749.1	Cytochrome c oxidase subunit I (mitochondrion)	-1.79	1.7e-05
	6	GAZY01127105.1	NADH dehydrogenase subunit 2 (mitochondrion)	-1.82	9.8e-05
	7	GAZY01134833.1	Cytochrome c oxidase subunit II (mitochondrion)	-1.63	4.2e-06
GSEA	BOTTOM	GO:0019866	Organelle inner membrane cellular component	7	0.0126
	1	GAZY01183014.1	NADH dehydrogenase subunit 5 (mitochondrion)	-1.79	1.7e-06
	2	GAZY01129570.1	Cytochrome c oxidase subunit 4 isoform 2, mitochondrial-like	-1.75	8.6e-06
	3	GAZY01157118.1	NADH dehydrogenase subunit 1 (mitochondrion)	-1.75	0.00019
	4	GAZY01156775.1	Magnesium transporter MRS2 homolog, mitochondrial	-3.64	1.5e-06
	5	GAZY01134749.1	Cytochrome c oxidase subunit I (mitochondrion)	-1.79	1.7e-05
	6	GAZY01127105.1	NADH dehydrogenase subunit 2 (mitochondrion)	-1.82	9.8e-05
	7	GAZY01134833.1	Cytochrome c oxidase subunit II (mitochondrion)	-1.63	4.2e-06
GSEA	BOTTOM	GO:0005739	Mitochondrion cellular component	9	0.0147
	1	GAZY01183014.1	NADH dehydrogenase subunit 5 (mitochondrion)	-1.79	1.7e-06
	2	GAZY01157118.1	NADH dehydrogenase subunit 1 (mitochondrion)	-1.75	0.00019
	3	GAZY01129570.1	Cytochrome c oxidase subunit 4 isoform 2, mitochondrial-like	-1.75	8.6e-06
	4	GAZY01149861.1	Atypical kinase COQ8A, mitochondrial-like	-2.25	2.5e-05
	5	GAZY01156775.1	Magnesium transporter MRS2 homolog, mitochondrial	-3.64	1.5e-06
	6	GAZY01134749.1	Cytochrome c oxidase subunit I (mitochondrion)	-1.79	1.7e-05
	7	GAZY01165687.1	LETM1 domain-containing protein 1	-1.7	7.9e-08
	8	GAZY01127105.1	NADH dehydrogenase subunit 2 (mitochondrion)	-1.82	9.8e-05
	9	GAZY01134833.1	Cytochrome c oxidase subunit II (mitochondrion)	-1.63	4.2e-06
GSEA	BOTTOM	GO:0031966	Mitochondrial membrane cellular component	7	0.0288
	1	GAZY01183014.1	NADH dehydrogenase subunit 5 (mitochondrion)	-1.79	1.7e-06
	2	GAZY01129570.1	Cytochrome c oxidase subunit 4 isoform 2, mitochondrial-like	-1.75	8.6e-06
	3	GAZY01157118.1	NADH dehydrogenase subunit 1 (mitochondrion)	-1.75	0.00019
	4	GAZY01156775.1	Magnesium transporter MRS2 homolog, mitochondrial	-3.64	1.5e-06
	5	GAZY01134749.1	Cytochrome c oxidase subunit I (mitochondrion)	-1.79	1.7e-05
	6	GAZY01127105.1	NADH dehydrogenase subunit 2 (mitochondrion)	-1.82	9.8e-05
	7	GAZY01134833.1	Cytochrome c oxidase subunit II (mitochondrion)	-1.63	4.2e-06
GSEA	BOTTOM	GO:0000041	Transition metal ion transport biological process	3	0.0361
	1	GAZY01176924.1	Transferrin receptor protein 1	-1.85	1.4e-08
	2	GAZY01166858.1	Ceruloplasmin	-1.83	1.7e-07
	3	GAZY01172950.1	Solute carrier family 40 member 1	-2.88	1.2e-11
GSEA	BOTTOM	GO:0015078	Proton transmembrane transporter activity molecular function	4	0.0304
	1	GAZY01110654.1	ATP synthase F(0) complex subunit C2, mitochondrial-like	-1.56	9.7e-06
	2	GAZY01129570.1	Cytochrome c oxidase subunit 4 isoform 2, mitochondrial-like	-1.75	8.6e-06
	3	GAZY01134749.1	Cytochrome c oxidase subunit I (mitochondrion)	-1.79	1.7e-05
	4	GAZY01134833.1	Cytochrome c oxidase subunit II (mitochondrion)	-1.63	4.2e-06
GSEA	BOTTOM	GO:0006826	Iron ion transport biological process	3	0.0281
	1	GAZY01176924.1	Transferrin receptor protein 1	-1.85	1.4e-08
	2	GAZY01166858.1	Ceruloplasmin	-1.83	1.7e-07
	3	GAZY01172950.1	Solute carrier family 40 member 1	-2.88	1.2e-11
